# Supplementary material for: Cyclin Y regulates spatial learning and memory flexibility through distinct control of the actin pathway
Source: Mol Psychiatry. 2022 Nov 25;28(3):1351–64. doi: 10.1038/s41380-022-01877-0 (PMC10005959; doi:10.1038/s41380-022-01877-0)
Supplement: Supplementary file 4 — Supplementary Table S2 [file 41380_2022_1877_MOESM4_ESM.xls]

## Sheet: Table S2
Supplementary Table S2. Gene list of differentially expressed genes for each category in Figure 4.
Fig 4c				Fig 4d
(WT_Basal) vs (WT_OL)_Up	(WT_Basal) vs (WT_OL)_Down	(WT_Basal) vs (KO_Basal)_Up	(WT_Basal) vs (KO_Basal)_Down	[(WT_Basal) vs (WT_OL)_Up] ^ [(WT_Basal) vs (KO_Basal)_Up]	[(WT_Basal) vs (WT_OL)_Down] ^ [(WT_Basal) vs (KO_Basal)_Down]
Egr4	Mzt1	Hcrt	Ccny	Gm5741	Pi15
Per1	Vma21	Pmch	Pon1	Samd3	Slc17a8
Fos	Tmed5	Foxb1	4933429O19Rik	Zmat1	Plet1
Mcc	Gt(ROSA)26Sor	Pitx2	Slc6a19	Avp	Slc26a3
Egr2	Arxes2	B230323A14Rik	Myh11	5830418P13Rik	2700099C18Rik
Fosb	Eid1	Foxa1	Slc17a8	Npas4	Slc6a19
Tsc22d3	Rab18	Trh	Actg2	Fos	Edn1
Cep170b	Rap2c	Gm5741	Edn1	Prph	Crabp1
Tmem151b	Hmgn5	Samd3	Tmem116	Egr2	Ucma
Per2	Tceb1	Barhl2	E230013L22Rik	A730020M07Rik	Slc6a4
Egr1	Sh3bgrl	Zmat1	Des	Batf3	Impg1
Hdac4	Kantr	C130021I20Rik	Rs1	Noxred1	Cytl1
Arc	Clec2d	Capn11	Gja3	Mei1	Fgf7
Slc1a2	Gm17066	Glra1	Ins2	Pla1a	1700007G11Rik
Shank1	Ap3s1	Irs4	Scara5	Galnt15	Pomc
Klf2	Zxdb	Avp	Cytl1	Cpne9	Spag17
Nr4a1	Pcmtd2	H2-Q2	Acta2	AI661453
Neurl1b	Tmx3	Gpr179	Olfr570	Fmo2
Apold1	Srek1ip1	Gpr50	Wdr63	Tmem151b
Ncan	Hnrnpr	Gabre	Mansc4	Arc
Utp14b	Ddx3y	5830418P13Rik	Arhgap28	Fgf22
Klf4	Gar1	Cd101	Defb11	Pcsk1n
Sik1	Fam204a	Gabrq	Slc26a3	Sfrp4
Ciart	Dazl	Gal	Folr1	Itgb7
Shc3	Spock3	6720468P15Rik	Loxl2	Hist1h4k
Cit	Far1	Arhgap36	Cldn2	Prr5
Nptxr	Fmr1	Npas4	Spata18	Adat3
Rims4	Lsm8	Fos	Krt8	Zdhhc22
Ldlr	C230004F18Rik	Slc6a3	Cutal	Pisd-ps1
Arid5a	Lcorl	Atp8b3	Tagln
Dusp5	Lin7c	Cartpt	Morn3
Elk4	Nkx3-1	Baiap3	Baiap2l1
Fbxl18	Synpr	Prph	Acnat1
Trib1	4930570G19Rik	Nxph4	Rbm47
Crebbp	Cadm2	Gpx3	Calml4
Tmem252	Igip	Cacng6	Col8a2
Plk3	D3Ertd751e	Egr2	Slc16a8
Junb	Lipo1	Wnt2b	Tmprss11a
Dpysl2	AF357359	Bnc2	Slc39a4
Phospho1	Sypl	Wfdc3	1700040L02Rik
Cux2	Crebzf	Snord47	F5
Nfil3	Ppp3ca	Phf11c	Dsg2
C77080	March7	Dusp9	1700007G11Rik
Fam20a	Lppr5	Adcyap1	G630093K05Rik
Sall3	Luc7l2	A730020M07Rik	Rab11fip1
Dusp1	Tmem30a	Glra3	Kcnj13
Pcsk1n	Zdhhc20	Batf3	Slc24a5
Lzts1	Fam76b	Adam18	Sostdc1
Fzd1	Chpt1	Noxred1	B430212C06Rik
Ccdc85c	Snhg14	A630001G21Rik	Col4a3
Akap12	Zfp280c	Hist1h2ac	Pi15
Chchd10	1810026B05Rik	Tmco5	Tmem102
Rims3	Pcmtd1	AW549542	Aqp1
Lyve1	Ccdc34	AW551984	Rab20
Pvrl1	B230209E15Rik	Slc17a6	Kl
Proser2	Mbnl2	F930015N05Rik	Trpv4
Spry4	Lactb2	Esyt3	Rrh
Slc13a5	Tfrc	Fam89a	Slc2a12
Hhipl1	Trove2	Mei1	Unc5cl
Ier2	Lysmd3	Zim1	Lbp
Gm5741	LOC106740	Pla1a	Prlr
Maff	Trim59	Galnt15	Drc7
Prr5	Vstm2a	Cpne9	Frrs1
Pygm	Gm14295	AI661453	Prr32
Adat3	Olfm3	Fmo2	Pcolce2
Hspb1	1810022K09Rik	Tmem151b	1500015O10Rik
E130012A19Rik	Scai	Arc	Kcne2
Endog	Pi15	Syk	Clic6
Mir682	Clip4	Kcnh8	Enpp2
Otx1	Gpr34	Ptch2	Erbb3
Necab3	Gria2	Camk2n1	Slc18a1
Hipk2	Magohb	Prkg2	Cfap52
Bambi	Gm5141	Calb2	Car12
Npas4	Mir703	Ntn5	Otx2
Vwa5b2	C030034I22Rik	E230016M11Rik	Col8a1
Slc13a3	C030023E24Rik	Dtl	Igfbp2
Ube2j2	Zdhhc21	Etnppl	Gyltl1b
Gm1673	Lpl	Samd11	Rd3
Pisd-ps2	Lpar6	Nhlh2	Slco1a5
C2cd4b	4930447C04Rik	Fgf22	Wnt11
Gatsl3	Itgb3bp	Tmie	Fap
Aox3	Bbs12	Pcsk1n	Otx2os1
Gnb3	Tmem196	Sfrp4	Spag16
Gjb2	Cetn4	Itgb7	Gm1661
Lamc2	Gm4944	Scube2	Pln
Rara	Chic1	Hist1h4k	Bhmt
Mei1	Onecut2	Prr5	Mlf1
Plekhf1	Slc4a7	Ctla2b	Cfap43
Gimap6	Krt9	Adat3	Wfdc2
Btbd17	Naa30	Itih3	Tuba1c
Ppp1r3g	AU041133	Zdhhc22	Gpr63
Slc4a1	Filip1	Pisd-ps1	Fbln5
Entpd7	4930539J05Rik	Znrf1	Epn3
Rnaset2b	Prrg1	Lhfpl5	Abca4
Siglece	Styx	Hif3a	Tmem72
Alas2	Slc17a8		Ttr
BC002163	Yy2		Llgl2
Gpr3	Zxda		Ucma
Nrtn	Ddx3x		Morn5
Tgfb1	Abracl		Pifo
Klf5	E130008D07Rik		Myof
Atoh8	4831440E17Rik		Cdh3
Ppp1r13l	Plet1		Col4a4
Col1a1	Palm3		Sulf1
Tmem255b	Slc26a3		Gm1110
Fmo2	Kcnmb2		1700101E01Rik
Sfrp4	Gucy1a2		Krt18
Pik3r5	Dach2		Ccdc146
Plaur	Krt10		C1rl
A630089N07Rik	2810403D21Rik		Tmem27
Wnt10a	Ap1s2		Tekt1
Anpep	Spin4		Marveld3
A730020M07Rik	9430083A17Rik		Eln
Ltk	Ccdc112		Steap1
Clec10a	5330434G04Rik		Acox2
Rbp3	Fsd1l		C230072F16Rik
Pkmyt1	Gh		Myo5c
Ube2l6	Fhl4		Pomc
Prss16	Snord47		Iqub
Hcar1	Gpr22		4930511M06Rik
Cyr61	Tfap4		Cnn1
Prph	Snora61		Spag17
Stx1a	Egf		Tcea3
Fmo1	Lpar4		Wdr72
Gp1bb	Nexn		Tsnaxip1
Igfbp6	Dach1		Dnah10
Ttc9b	Ano3		Mdfic
Itgb7	AI504432		Slc4a5
A930011G23Rik	Htr1d		Phex
Igsf9b	Prl		Serpinb1b
Tagap	Snord64		Ttc21a
Tspan11	Kcnq1ot1		Trpm3
Alx3	D430036J16Rik		Chia1
Doc2a	2700099C18Rik		Slc6a4
2410018L13Rik	Slc6a19		Cfap221
F13a1	Pkd2l2		Col9a3
Arl4d	C130030K03Rik		Tcf21
Mmp28	Mgat4c		Akap14
Rpl37rt	Edn1		Loxl4
Slc16a3	Xk		Arsg
Pisd-ps1	Adora2a		Slc28a3
Gm765	E130102H24Rik		Oscar
Zfp296	1700096K18Rik		1700003M02Rik
C5ar2	Zfp942		Syt15
Angptl4	A730020E08Rik		Tgfbi
Slc22a2	Pi4k2b		Crb2
Adm	Cahm		Kdelr3
Sowahb	A330049N07Rik		Elovl7
8430408G22Rik	A630033H20Rik		2700099C18Rik
Cdk6	Zfp758		Ak7
Atf3	Gm10754		Tjp3
Pla1a	Gramd1c		Strip2
Pglyrp1	Crabp1		Dnajb13
Vwf	Kif11		Mir143hg
Zmat1	9530062K07Rik		Sult1c2
Pf4	Cmc4		Glb1l2
Ifi30	Ccdc173		Eps8l2
Rgs6	Gm16551		A2m
Hist1h4k	B230206H07Rik		Ace
Dkkl1	Hfm1		Ttc25
Cckbr	Serpina9		Ak8
Spi1	Prkg1		Cndp1
Lad1	AA465934		Foxl2
1110008P14Rik	Aspa		Nid2
4933409K07Rik	Gm16861		Wdr86
Lao1	Gm10548		Pcp2
Tnfaip8l2	Chek2		Col17a1
4921536K21Rik	Pgpep1l		Krt23
Zdhhc22	1500017E21Rik		Cfap57
Gimap5	Gm3414		Rdh5
Cpne9	Onecut1		Mia
Lrg1	Fbxo5		Sult1c1
Bmp3	Gm29683		Fgf7
Dgat2l6	Psma8		Crb3
Themis2	Pde10a		Lox
Sgk1	Slc35d3		Sp7
Isg20	Xlr3a		Frmpd1os
Amn	Gm19619		Ugt1a6a
Batf3	Ucma		Spef2
Trim71	Clspn		Gm38426
Cml5	Adamts6		Mfsd7c
Tead3	Ribc1		Slc31a1
Tshz3	Vdr		Gprc5c
Mettl11b	6230400D17Rik		Uckl1os
Rem1	Ptpn20		Impg1
Gpr165	Ppp1r17		Lrp2
Tmod4	Ddias		Il17re
Cish	Cstad		Dnah11
Recql4	Ido1		Esm1
Scarf2	Nfe2l3		Kcnq1
Galnt15	A230072E10Rik		Igf2
Krt80	Gpr149		Tmem98
Tmem52	Zfp934		Fblim1
Rspo1	Ccdc62		Tc2n
Shisa8	2810454H06Rik		Fam47e
Cilp2	Lif		Cldn9
Gm16062	Npy2r		Plet1
Fgf22	Col25a1		AI506816
Col5a1	Zfp953		Lrriq1
Col28a1	Aard		Crabp1
Tubb6	Penk		1700012B09Rik
Pax3	Gm6297		Cfap44
Avp	Fancf		Ip6k3
Rnf39	Ptpn7		Nek5
C5ar1	Zfp808		Ptgs2os
Ifitm1	AU023762		Gas2l2
C2	Barhl1		Casc1
Msln	Drd2		Cldn1
Coro6	Hnrnpa1		Dmrt3
Tshz2	Slc6a4		Stmnd1
A830009L08Rik	Cd4		Frem1
Col1a2	Sp9		Tnfrsf23
Tm6sf2	Mccc1os		2410004P03Rik
Crybb1	Slc38a4		E2f7
5830418P13Rik	Sycp2		Myb
Cd74	A330015K06Rik		St6galnac2
Cbln1	9530051G07Rik		Slc16a4
Igsf6	Lhx8		Ces2e
Arsi	Impg1		Slc4a2
Ntsr1	9430065F17Rik
Slc22a6	Isl1
Igfn1	Frmd7
Aox4	9330136K24Rik
Hspb3	Oas2
Plekha4	Oacyl
Gm2694	Gm11837
Tnfrsf25	Tac1
Gnmt	Scn4b
Tmem140	Scn9a
Kcnk5	E030019B13Rik
Rsg1	Slco5a1
Klrg2	Fam228a
Asb16	Cytl1
Eno1b	Rarb
Mrgprf	Otof
Cldn19	Zfp820
Dnase1l2	P2ry1
Samd3	Zpbp
Tcap	Fgf7
A330070K13Rik	Morc2b
Tsks	Tceal7
Matn1	Rgs9
Dthd1	C030029H02Rik
4921507P07Rik	Foxr2
Itgal	Gpx6
Timp1	Pabpc5
Tgtp2	E330020D12Rik
Aldh1a3	4933406I18Rik
Ptgds	Gpr52
Asgr1	Malat1
Sphk1	Tmem71
B4galnt3	Sstr5
Cdh1	1700007G11Rik
Sp5	Hnf1b
Gm12657	Gm11681
Ramp3	Gm20257
BC030867	Pomc
Mpl	A730046J19Rik
Mybpc1	Slc10a4
AI661453	Rnase6
Wnt6	Gm3604
Noxred1	Ackr2
Sytl1	Adra2b
Tnfaip2	Spag17
Snx20	Cntd1
	Fbxo48
	Gm5087
	Ahrr
	Drd1
	2900005J15Rik
	C230091D08Rik
	Atp11c
	LOC100862268
	B230110G15Rik
	Dlx6
	Gdnf
	Gm4013
	Pde7b
	S100a9
	Palb2
	Rtl1
	2610042L04Rik
	Hhat
	Pkdrej
	Stk33
	Il20ra
	Gm11423
	Sgol2a
	A330076H08Rik
	Ntrk1
	Mir219a-2
	Scn7a
	Ttll6
	Etaa1os
	Asic4
