# Supplementary material for: Cyclin Y regulates spatial learning and memory flexibility through distinct control of the actin pathway
Source: Mol Psychiatry. 2022 Nov 25;28(3):1351–64. doi: 10.1038/s41380-022-01877-0 (PMC10005959; doi:10.1038/s41380-022-01877-0)
Supplement: Supplementary file 5 — Supplementary Table S3 [file 41380_2022_1877_MOESM5_ESM.xls]

## Sheet: Table S3
Supplementary Table S3. Summary of statistical analysis in each figure.
Figure	Part	Type of Statistical Test	Comparisons	P-value
1	a	Student’s unpaired t test	WT vs Ccny KO at 60 pA	0.819
			WT vs Ccny KO at 90 pA	0.831
			WT vs Ccny KO at 120 pA	0.618
			WT vs Ccny KO at 150 pA	0.534
			WT vs Ccny KO at 180 pA	0.322
			WT vs Ccny KO at 210 pA	0.290
			WT vs Ccny KO at 240 pA	0.303
			WT vs Ccny KO at 270 pA	0.204
			WT vs Ccny KO at 300 pA	0.142
			WT vs Ccny KO at 330 pA	0.168
	b	Student’s unpaired t test	WT vs Ccny KO at 20 pA	0.952
			WT vs Ccny KO at 10 pA	0.785
			WT vs Ccny KO at 0 pA	0.548
			WT vs Ccny KO at -10 pA	0.386
			WT vs Ccny KO at -20 pA	0.173
			WT vs Ccny KO at -30 pA	0.144
			WT vs Ccny KO at -40 pA	0.111
			WT vs Ccny KO at -50 pA	0.086
			WT vs Ccny KO at -60 pA	0.108
			WT vs Ccny KO at -70 pA	0.116
			WT vs Ccny KO at -80 pA	0.105
			WT vs Ccny KO at -90 pA	0.140
			WT vs Ccny KO at -100 pA	0.127
			WT vs Ccny KO at -110 pA	0.116
			WT vs Ccny KO at -120 pA	0.159
			WT vs Ccny KO at -130 pA	0.169
			WT vs Ccny KO at -140 pA	0.180
			WT vs Ccny KO at -150 pA	0.194
	c	Student’s unpaired t test	WT vs Ccny KO (input resistance)	0.297
	d	Student’s unpaired t test	WT vs Ccny KO (sag ratio)	0.136
	e	Student’s unpaired t test	WT vs Ccny KO at 25 ms	0.271
			WT vs Ccny KO at 50 ms	0.07
			WT vs Ccny KO at 100 ms	0.36
			WT vs Ccny KO at 200 ms	0.36
			WT vs Ccny KO at 400 ms	0.49
	f	Student’s unpaired t test	WT vs Ccny KO	0.921
	g	Student’s unpaired t test	WT vs Ccny KO (amplitude)	0.437
			WT vs Ccny KO (frequency)	0.482
	h	Student’s unpaired t test	WT vs Ccny KO at 10 μA	0.669
			WT vs Ccny KO at 20 μA	0.289
			WT vs Ccny KO at 30 μA	0.430
			WT vs Ccny KO at 40 μA	0.255
			WT vs Ccny KO at 50 μA	0.403
			WT vs Ccny KO at 60 μA	0.772
			WT vs Ccny KO at 70 μA	0.935
			WT vs Ccny KO at 80 μA	0.540
			WT vs Ccny KO at 90 μA	0.765
	i	Student’s unpaired t test	WT vs Ccny KO	0.662
	k	Student’s unpaired t test	WT vs Ccny KO	0.009
	m	Student’s unpaired t test	WT vs Ccny KO	0.0047
2	b	Student’s unpaired t test	WT vs Ccny KO at Day 1	0.135
			WT vs Ccny KO at Day 2	0.337
			WT vs Ccny KO at Day 3	0.0049
			WT vs Ccny KO at Day 4	1.332E-05
			WT vs Ccny KO at Day 5	0.0002
			WT vs Ccny KO at Day 6	1.105E-05
	c	Student’s unpaired t test	WT vs Ccny KO	0.026
	d	Student’s unpaired t test	WT vs Ccny KO (TQ)	0.093
			WT vs Ccny KO (LQ)	0.069
			WT vs Ccny KO (RQ)	0.365
			WT vs Ccny KO (OQ)	0.0003
	e	Student’s unpaired t test	WT vs Ccny KO (TQ)	0.002
			WT vs Ccny KO (LQ)	0.032
			WT vs Ccny KO (RQ)	0.417
			WT vs Ccny KO (OQ)	0.0008
	f	Student’s unpaired t test	WT vs Ccny KO	0.039
	g	Student’s unpaired t test	WT vs Ccny KO (V-Day 1)	0.223
			WT vs Ccny KO (V-Day 2)	0.100
			WT vs Ccny KO (V-Day 3)	0.143
	h	Student’s unpaired t test	WT vs Ccny KO	0.203
	i	Student’s unpaired t test	WT vs Ccny KO (R-Day 1)	0.069
			WT vs Ccny KO (R-Day 2)	0.022
			WT vs Ccny KO (R-Day 3)	0.009
			WT vs Ccny KO (R-Day 4)	0.001
	j	Student’s unpaired t test	WT vs Ccny KO	0.042
	k	Student’s unpaired t test	WT vs Ccny KO (PQ)	0.006
			WT vs Ccny KO (RQ)	0.970
			WT vs Ccny KO (LQ)	0.724
			WT vs Ccny KO (TQ)	0.045
	l	Student’s unpaired t test	PQ: WT vs Ccny KO	0.036
			TQ: WT vs Ccny KO	0.439
			WT: PQ vs TQ	0.014
			Ccny KO: PQ vs TQ	5.579E-06
	m	Student’s unpaired t test	PQ: WT vs Ccny KO	0.091
			TQ: WT vs Ccny KO	0.335
			WT: PQ vs TQ	0.008
			Ccny KO: PQ vs TQ	2.272E-07
	n	Student’s unpaired t test	Day 2: WT vs Ccny KO	0.006
			Day 3: WT vs Ccny KO	0.028
		repeated-measures two-way ANOVA	WT vs Ccny KO	0.0038
	o	repeated-measures two-way ANOVA	WT vs Ccny KO	0.1548
3	b	One-way ANOVA followed by Tukey's multiple comparisons test	WT (-) vs WT (+)	0.8821
			WT (-) vs KO (-)	6.12e-06
			WT (-) vs KO (+)	6.68e-06
			WT (+) vs KO (-)	1.09e-06
			WT (+) vs KO (+)	1.28e-06
			KO (-) vs KO (+)	0.9959
	d	One-way ANOVA followed by Tukey's multiple comparisons test	WT (-) vs WT (+)	<0.00000001
			WT (-) vs KO (-)	6.828e-05
			WT (-) vs KO (+)	<0.00000001
			WT (+) vs KO (-)	5.2e-06
			WT (+) vs KO (+)	0.3397
			KO (-) vs KO (+)	8e-08
	e	Two-way ANOVA	KO + Vehicle vs KO + Ro25-6981	0.0674298
		Student’s unpaired t test	KO + Vehicle vs KO + Ro25-6981 at Day 1	0.397619
			KO + Vehicle vs KO + Ro25-6981 at Day 2	0.340932
			KO + Vehicle vs KO + Ro25-6981 at Day 3	0.106519
			KO + Vehicle vs KO + Ro25-6981 at Day 4	0.433338
			KO + Vehicle vs KO + Ro25-6981 at Day 5	0.996569
			KO + Vehicle vs KO + Ro25-6981 at Day 6	0.774627
	f	Student’s unpaired t test	KO + Vehicle vs KO + Ro25-6981	0.955432
	g	Student’s unpaired t test	KO + Vehicle vs KO + Ro25-6981 (TQ)	0.117246
			KO + Vehicle vs KO + Ro25-6981 (LQ)	0.292579
			KO + Vehicle vs KO + Ro25-6981 (RQ)	0.411767
			KO + Vehicle vs KO + Ro25-6981 (OQ)	0.769356
	h	Student’s unpaired t test	KO + Vehicle vs KO + Ro25-6981 (TQ)	0.112723
			KO + Vehicle vs KO + Ro25-6981 (LQ)	0.633215
			KO + Vehicle vs KO + Ro25-6981 (RQ)	0.853226
			KO + Vehicle vs KO + Ro25-6981 (OQ)	0.234955
	i	Student’s unpaired t test	KO + Vehicle vs KO + Ro25-6981	0.0896649
	j	Two-way ANOVA	KO + Vehicle vs KO + Ro25-6981	8.21118e-05
		Student’s unpaired t test	KO + Vehicle vs KO + Ro25-6981 (R-Day 1)	0.136343
			KO + Vehicle vs KO + Ro25-6981 (R-Day 2)	0.0251945
			KO + Vehicle vs KO + Ro25-6981 (R-Day 3)	0.00297327
			KO + Vehicle vs KO + Ro25-6981 (R-Day 4)	0.175898
	k	Student’s unpaired t test	KO + Vehicle vs KO + Ro25-6981, bars on the left side of the dotted line	0.170761
			KO + Vehicle vs KO + Ro25-6981, T1	0.0295534
			KO + Vehicle vs KO + Ro25-6981, T2	0.860418
			KO + Vehicle vs KO + Ro25-6981, T3	0.323458
	l	Student’s unpaired t test	KO + Vehicle vs KO + Ro25-6981 (PQ)	0.442834
			KO + Vehicle vs KO + Ro25-6981 (RQ)	0.739034
			KO + Vehicle vs KO + Ro25-6981 (LQ)	0.217335
			KO + Vehicle vs KO + Ro25-6981 (TQ)	0.102335
			KO + Vehicle: PQ vs TQ	1.00427e-07
			KO + Ro25-6981: PQ vs TQ	0.000194451
	m	Student’s unpaired t test	PQ: KO + Vehicle vs KO + Ro25-6981	0.512921
			TQ: KO + Vehicle vs KO + Ro25-6981	0.0544551
			KO + Vehicle: PQ vs TQ	0.000190461
			KO + Ro25-6981: PQ vs TQ	0.0118419
4	a	Student’s unpaired t test	WT vs Ccny KO	0.0037
	b	Student’s unpaired t test	WT: Basal vs OL	0.0118
5	b	Student’s unpaired t test	WT: B vs O	0.522
			WT: B vs R	0.002
			WT: O vs R	0.022
			Ccny KO: B vs O	0.047
			Ccny KO: B vs R	0.875
			Ccny KO: O vs R	0.004
			WT: B vs Ccny KO: B	0.128
			WT: O vs Ccny KO: O	0.210
			WT: R vs Ccny KO: R	0.017
	c	Student’s unpaired t test	WT: B vs O	0.016
			WT: B vs R	0.062
			WT: O vs R	0.637
			Ccny KO: B vs O	0.042
			Ccny KO: B vs R	0.029
			Ccny KO: O vs R	0.0099
			WT: B vs Ccny KO: B	0.0099
			WT: O vs Ccny KO: O	0.063
			WT: R vs Ccny KO: R	0.714
	f	Student’s unpaired t test	AAV-EGFP vs AAV-Cofilin-S3E-EGFP	0.0097
	h	Student’s unpaired t test	AAV-EGFP vs AAV-Cofilin-S3E-EGFP	0.0041
	i	Student’s unpaired t test	AAV-EGFP vs AAV-Cofilin-S3E-EGFP at Day 1	0.298
			AAV-EGFP vs AAV-Cofilin-S3E-EGFP at Day 2	0.469
			AAV-EGFP vs AAV-Cofilin-S3E-EGFP at Day 3	0.082
			AAV-EGFP vs AAV-Cofilin-S3E-EGFP at Day 4	0.012
			AAV-EGFP vs AAV-Cofilin-S3E-EGFP at Day 5	0.014
			AAV-EGFP vs AAV-Cofilin-S3E-EGFP at Day 6	0.006
	j	Student’s unpaired t test	AAV-EGFP vs AAV-Cofilin-S3E-EGFP	0.008
	k	Student’s unpaired t test	AAV-EGFP vs AAV-Cofilin-S3E-EGFP (TQ)	0.006
			AAV-EGFP vs AAV-Cofilin-S3E-EGFP (LQ)	0.392
			AAV-EGFP vs AAV-Cofilin-S3E-EGFP (RQ)	0.359
			AAV-EGFP vs AAV-Cofilin-S3E-EGFP (OQ)	0.001
	l	Student’s unpaired t test	AAV-EGFP vs AAV-Cofilin-S3E-EGFP, empty bar	0.171
			AAV-EGFP vs AAV-Cofilin-S3E-EGFP, T1	0.412
			AAV-EGFP vs AAV-Cofilin-S3E-EGFP, T2	0.328
			AAV-EGFP vs AAV-Cofilin-S3E-EGFP, T3	0.018
	m	Student’s unpaired t test	AAV-EGFP vs AAV-Cofilin-S3E-EGFP (R-Day 1)	0.029
			AAV-EGFP vs AAV-Cofilin-S3E-EGFP (R-Day 2)	0.252
			AAV-EGFP vs AAV-Cofilin-S3E-EGFP (R-Day 3)	0.026
			AAV-EGFP vs AAV-Cofilin-S3E-EGFP (R-Day 4)	0.020
	n	Student’s unpaired t test	AAV-EGFP vs AAV-Cofilin-S3E-EGFP	0.016
	o	Student’s unpaired t test	AAV-EGFP vs AAV-Cofilin-S3E-EGFP (PQ)	0.112
			AAV-EGFP vs AAV-Cofilin-S3E-EGFP (RQ)	0.479
			AAV-EGFP vs AAV-Cofilin-S3E-EGFP (LQ)	0.169
			AAV-EGFP vs AAV-Cofilin-S3E-EGFP (TQ)	0.294
			AAV-EGFP: PQ vs TQ	0.0497
			AAV-Cofilin-S3E-EGFP: PQ vs TQ	0.0006
	p	Student’s unpaired t test	PQ: AAV-EGFP vs AAV-Cofilin-S3E-EGFP	0.337
			TQ: AAV-EGFP vs AAV-Cofilin-S3E-EGFP	0.030
			AAV-EGFP: PQ vs TQ	0.129
			AAV-Cofilin-S3E-EGFP: PQ vs TQ	0.008
	q	Student’s unpaired t test	PQ: AAV-EGFP vs AAV-Cofilin-S3E-EGFP	0.267
			TQ: AAV-EGFP vs AAV-Cofilin-S3E-EGFP	0.059
			AAV-EGFP: PQ vs TQ	0.124
			AAV-Cofilin-S3E-EGFP: PQ vs TQ	0.018
			T1 in PQ	0.240
			T2 in PQ	0.368
			T3 in PQ	0.077
			T1 in TQ	0.029
			T2 in TQ	0.049
			T3 in TQ	0.399
	r	Student’s unpaired t test	Day 2, AAV-EGFP vs AAV-Cofilin-S3E-EGFP	0.009
			Day 4, AAV-EGFP vs AAV-Cofilin-S3E-EGFP	0.031
		repeated-measures two-way ANOVA	AAV-EGFP vs AAV-Cofilin-S3E-EGFP	0.0088
6	b	One-way ANOVA followed by Tukey's multiple comparisons test	WT: AAV-EGFP vs WT: AAV-Cofilin-S3A-EGFP	0.97255
			WT: AAV-EGFP vs KO: AAV-EGFP	0.00028
			WT: AAV-EGFP vs KO: AAV-Cofilin-S3A-EGFP	0.92061
			WT: AAV-Cofilin-S3A-EGFP vs KO: AAV-EGFP	0.00108
			WT: AAV-Cofilin-S3A-EGFP vs KO: AAV-Cofilin-S3A-EGFP	0.99636
			KO: AAV-EGFP vs KO: AAV-Cofilin-S3A-EGFP	0.00286
	d	One-way ANOVA followed by Tukey's multiple comparisons test	WT: AAV-EGFP vs WT: AAV-Cofilin-S3A-EGFP	0.99837
			WT: AAV-EGFP vs KO: AAV-EGFP	0.00151
			WT: AAV-EGFP vs KO: AAV-Cofilin-S3A-EGFP	0.87960
			WT: AAV-Cofilin-S3A-EGFP vs KO: AAV-EGFP	0.00154
			WT: AAV-Cofilin-S3A-EGFP vs KO: AAV-Cofilin-S3A-EGFP	0.93099
			KO: AAV-EGFP vs KO: AAV-Cofilin-S3A-EGFP	0.00549
	e	Two-way ANOVA	KO + AAV-EGFP vs KO + AAV-Cofilin-S3A-EGFP	0.03009
	f	Student’s unpaired t test	KO + AAV-EGFP vs KO + AAV-Cofilin-S3A-EGFP, bars on the left side of the dotted line	0.754928
			KO + AAV-EGFP vs KO + AAV-Cofilin-S3A-EGFP, T1	0.738854
			KO + AAV-EGFP vs KO + AAV-Cofilin-S3A-EGFP, T2	0.0329914
			KO + AAV-EGFP vs KO + AAV-Cofilin-S3A-EGFP, T3	0.0503046
	g	Student’s unpaired t test	KO + AAV-EGFP: TQ vs LQ	0.133805
			KO + AAV-EGFP: TQ vs RQ	0.217832
			KO + AAV-EGFP: TQ vs OQ	0.00477997
			KO + AAV-Cofilin-S3A-EGFP: TQ vs LQ	0.538532
			KO + AAV-Cofilin-S3A-EGFP: TQ vs RQ	0.304484
			KO + AAV-Cofilin-S3A-EGFP: TQ vs OQ	0.120624
			TQ: KO + AAV-EGFP vs KO + AAV-Cofilin-S3A-EGFP	0.200486
			LQ: KO + AAV-EGFP vs KO + AAV-Cofilin-S3A-EGFP	0.532146
			RQ: KO + AAV-EGFP vs KO + AAV-Cofilin-S3A-EGFP	0.199933
			OQ: KO + AAV-EGFP vs KO + AAV-Cofilin-S3A-EGFP	0.800533
	h	Student’s unpaired t test	KO + AAV-EGFP: TQ vs LQ	0.000377195
			KO + AAV-EGFP: TQ vs RQ	0.000329716
			KO + AAV-EGFP: TQ vs OQ	3.6797e-08
			KO + AAV-Cofilin-S3A-EGFP: TQ vs LQ	0.0275846
			KO + AAV-Cofilin-S3A-EGFP: TQ vs RQ	0.00446989
			KO + AAV-Cofilin-S3A-EGFP: TQ vs OQ	0.000907119
			TQ: KO + AAV-EGFP vs KO + AAV-Cofilin-S3A-EGFP	0.817375
			LQ: KO + AAV-EGFP vs KO + AAV-Cofilin-S3A-EGFP	0.987365
			RQ: KO + AAV-EGFP vs KO + AAV-Cofilin-S3A-EGFP	0.764049
			OQ: KO + AAV-EGFP vs KO + AAV-Cofilin-S3A-EGFP	0.447161
	i	Student’s unpaired t test	KO + AAV-EGFP vs KO + AAV-Cofilin-S3A-EGFP, bars on the left side of the dotted line	0.530478
			T1: KO + AAV-EGFP vs KO + AAV-Cofilin-S3A-EGFP	0.522892
			T2: KO + AAV-EGFP vs KO + AAV-Cofilin-S3A-EGFP	0.361308
			T3: KO + AAV-EGFP vs KO + AAV-Cofilin-S3A-EGFP	0.681845
	j	Two-way ANOVA	KO + AAV-EGFP vs KO + AAV-Cofilin-S3A-EGFP	0.04429
	k	Student’s unpaired t test	KO + AAV-EGFP vs KO + AAV-Cofilin-S3A-EGFP	0.447837
	l	Student’s unpaired t test	KO + AAV-EGFP: PQ vs TQ	0.317956
			KO + AAV-EGFP: RQ vs TQ	0.557489
			KO + AAV-EGFP: LQ vs TQ	0.0169536
			KO + AAV-Cofilin-S3A-EGFP: PQ vs TQ	3.598E-06
			KO + AAV-Cofilin-S3A-EGFP: RQ vs TQ	0.0278303
			KO + AAV-Cofilin-S3A-EGFP: LQ vs TQ	9.564E-06
			PQ: KO + AAV-EGFP vs KO + AAV-Cofilin-S3A-EGFP	0.0410206
			RQ: KO + AAV-EGFP vs KO + AAV-Cofilin-S3A-EGFP	0.565127
			LQ: KO + AAV-EGFP vs KO + AAV-Cofilin-S3A-EGFP	0.94659
			TQ: KO + AAV-EGFP vs KO + AAV-Cofilin-S3A-EGFP	0.0240174
	m	Student’s unpaired t test	PQ: KO + AAV-EGFP vs KO + AAV-Cofilin-S3A-EGFP	0.786268
			TQ:KO + AAV-EGFP vs KO + AAV-Cofilin-S3A-EGFP	0.0138813
			KO + AAV-EGFP: PQ vs TQ	0.014943
			KO + AAV-Cofilin-S3A-EGFP: PQ vs TQ	0.76824
S2	b	Student’s unpaired t test	WT vs Ccny KO	0.226
	d	Student’s unpaired t test	WT vs Ccny KO	0.462
S3	c	Student’s unpaired t test	WT vs Ccny KO	0.120
	e	Student’s unpaired t test	WT vs Ccny KO	0.208
	g	Student’s unpaired t test	WT vs Ccny KO	0.251
	j	Student’s unpaired t test	WT vs Ccny KO	0.396
	k	Student’s unpaired t test	WT vs Ccny KO	0.395
	m	Student’s unpaired t test	0 h: WT vs Ccny KO	0.456
			24 h: WT vs Ccny KO	0.359
			WT: 0 h vs 24 h	0.0008
			Ccny KO: 0 h vs 24 h	0.0008
S4	a	Student’s unpaired t test	Day 2, WT vs Ccny KO	0.011
			Day 6, WT vs Ccny KO	0.002
		repeated-measures two-way ANOVA	WT vs Ccny KO	0.00048
	b	Student’s paired t test (paired by day over 8 days)	WT vs Ccny KO	0.025
		repeated-measures two-way ANOVA	WT vs Ccny KO	0.161
	c	Student’s paired t test (paired by day over 8 days)	WT vs Ccny KO	0.163
	d	Student’s unpaired t test	Day 3, WT vs Grin2b+/C456Y	0.005
		repeated-measures two-way ANOVA	WT vs Grin2b+/C456Y	0.921
	e	Student’s paired t test (paired by day over 10 days)	WT vs Grin2b+/C456Y	0.378
		repeated-measures two-way ANOVA	WT vs Grin2b+/C456Y	0.561
	f	Student’s paired t test (paired by day over 13 days)	WT vs Grin2b+/C456Y	0.552
S5	b	Student’s paired t test	AAV-EGFP vs AAV-Cofilin-S3E-EGFP	0.0003
	c	Student’s paired t test	AAV-EGFP vs AAV-Cofilin-S3E-EGFP	0.018
	e	Student’s unpaired t test	AAV-EGFP vs AAV-Cofilin-S3E-EGFP	0.020
	f	Student’s unpaired t test	AAV-EGFP vs AAV-Cofilin-S3E-EGFP	0.0015
	h	Student’s unpaired t test	WT: AAV-EGFP vs AAV-Cofilin-S3A-EGFP	0.4482
	i	Student’s unpaired t test	WT: AAV-EGFP vs AAV-Cofilin-S3A-EGFP	0.0016
	j	Student’s unpaired t test	Ccny KO: AAV-EGFP vs AAV-Cofilin-S3A-EGFP	0.0101
S6	a	Student’s unpaired t test	TQ: AAV-EGFP vs AAV-Cofilin-S3E-EGFP	0.337
			LQ: AAV-EGFP vs AAV-Cofilin-S3E-EGFP	0.367
			RQ: AAV-EGFP vs AAV-Cofilin-S3E-EGFP	0.106
			OQ: AAV-EGFP vs AAV-Cofilin-S3E-EGFP	0.060
	b	Student’s unpaired t test	AAV-EGFP vs AAV-Cofilin-S3E-EGFP at Day 7	0.00076
			AAV-EGFP vs AAV-Cofilin-S3E-EGFP at Day 8	0.045
			AAV-EGFP vs AAV-Cofilin-S3E-EGFP at Day 10	0.043
		repeated-measures two-way ANOVA	AAV-EGFP vs AAV-Cofilin-S3E-EGFP	0.219
	c	Student’s paired t test (paired by day over 10 days)	AAV-EGFP vs AAV-Cofilin-S3E-EGFP	0.033
		repeated-measures two-way ANOVA	AAV-EGFP vs AAV-Cofilin-S3E-EGFP	0.058
	d	Student’s unpaired t test	AAV-EGFP vs AAV-Cofilin-S3E-EGFP at Day 5	0.023
			AAV-EGFP vs AAV-Cofilin-S3E-EGFP at Day 6	0.019
			AAV-EGFP vs AAV-Cofilin-S3E-EGFP at Day 7	0.021
		Student’s paired t test (paired by day over 13 days)	AAV-EGFP vs AAV-Cofilin-S3E-EGFP	0.403
